# Supplementary material for: Aberrant Mechanical Efficiency during Exercise Relates to Metabolic Health and Exercise Intolerance in Adolescents with Obesity
Source: Int J Environ Res Public Health. 2021 Oct 9;18(20):10578. doi: 10.3390/ijerph182010578 (PMC8535943; doi:10.3390/ijerph182010578)
Supplement: Supplementary file 1 [file ijerph-18-10578-s001.zip]

Archive with 1 entries (1 files):
- ijerph-1349130-supplementary.pdf
